# Supplementary material for: First record of the aphid genus Jacksonia Theobald (Hemiptera, Aphididae, Aphidinae) from China, with description of one new species
Source: Zookeys. 2013 Jun 26;(312):79–87. doi: 10.3897/zookeys.312.5506 (PMC3698567; doi:10.3897/zookeys.312.5506)
Supplement: XML Treatment for Jacksonia [file zookeys.312.5506-treatment1.xml]

<!DOCTYPE tp:taxon-treatment
  PUBLIC "-//TaxonX//DTD Taxonomic Treatment Publishing DTD v0 20100105//EN" "tax-treatment-NSO.dtd">
<tp:taxon-treatment xmlns:tp="http://www.plazi.org/taxpub"><tp:treatment-meta><mixed-citation publication-type="journal"><person-group><name><surname>Li</surname><given-names>Xing-Yi</given-names></name><name><surname>Zhang</surname><given-names>Bin</given-names></name><name><surname>Su</surname><given-names>Xiao-Mei</given-names></name><name><surname>Qiao</surname><given-names>Ge-Xia</given-names></name></person-group><article-title>First record of the aphid genus
                    <italic>Jacksonia</italic> Theobald (Hemiptera, Aphididae, Aphidinae) from China, with description of one new species</article-title><source>Zookeys</source><day>26</day><month>6</month><year>2013</year><volume>2013</volume><issue>312</issue><fpage>79</fpage><lpage>87</lpage><pub-id pub-id-type="doi">10.3897/zookeys.312.5506</pub-id></mixed-citation></tp:treatment-meta><tp:nomenclature><tp:taxon-name>
                        <tp:taxon-name-part taxon-name-part-type="genus">Jacksonia</tp:taxon-name-part>
                        <object-id xmlns:xlink="http://www.w3.org/1999/xlink" xlink:type="simple">http://species-id.net/wiki/Jacksonia</object-id>
                    </tp:taxon-name><tp:taxon-authority>Theobald, 1923</tp:taxon-authority><tp:nomenclature-citation-list><tp:nomenclature-citation><tp:taxon-name>Jacksonia</tp:taxon-name><comment><xref ref-type="bibr" rid="B13">Theobald 1923</xref>: 19. Type species: <italic><tp:taxon-name>Jacksonia papillata</tp:taxon-name></italic> Theobald, 1923; 19–20 &amp; Figs A–E, by monotypy. </comment></tp:nomenclature-citation><tp:nomenclature-citation><tp:taxon-name>Jacksonia</tp:taxon-name><comment><xref ref-type="bibr" rid="B3">Theobald: Eastop and Hille Ris Lambers 1976</xref><xref ref-type="bibr" rid="B8">: 229; Miyazaki 1971</xref><xref ref-type="bibr" rid="B10">: 112; Raychaudhuri 1980</xref><xref ref-type="bibr" rid="B5">: 154; Ghosh 1986</xref><xref ref-type="bibr" rid="B7">: 92; Heie 1994</xref><xref ref-type="bibr" rid="B11">: 43; Remaudière and Remaudière 1997</xref><xref ref-type="bibr" rid="B1">: 105; Blackman and Eastop 2006</xref>: 1183. </comment></tp:nomenclature-citation></tp:nomenclature-citation-list></tp:nomenclature><tp:treatment-sec sec-type="Generic diagnosis"><title>Generic diagnosis.</title><p>In apterous viviparous female: Body broadly elongate. Head scabrous, with dense spinules or warts on dorsum and venter. Antennal tubercles well developed, strongly converging, broad and covered with many warts; medial frontal tubercle indistinct. Antennae 6-segmented, shorter than body, antennal segments I-V with distinct warty imbrications, primary rhinaria non-ciliated or ciliated. Ultimate rostral segment wedge-shaped, with 2 or 3 accessory setae. Distal 2/3 of femora and bases of tibiae with warty imbrications, hind tibiae of nymphs without spinules. First tarsal chaetotaxy 3, 3, 2, or 3, 3, 3. Antennal and dorsal body setae short, blunt or acute at apex. Dorsum of body scabrous; pale or with dark bands on abdominal tergites VI-VII. Siphunculi cylindrical, wide at base, narrow at middle and again becoming wide, with oblique or central aperture lacking a flange, with scabrous imbrications. Distance between 6<sup>th</sup> and 7<sup>th</sup> spiracles much less than that between 5<sup>th</sup> and 6<sup>th</sup>. Cauda tongue-shaped, with blunt apex, shorter than siphunculi, with 4-6 setae. Anal and genital plates broadly circular, genital plate with 6-19 posterior setae and 2 anterior setae.</p><p>In alate viviparous female: Dorsum of head smooth or sparsely to densely spinulose, venter smooth. Frontal setae with acute apices. Antennal segments I-V with normal imbrications, segments III-V with small or large round or transverse oval secondary rhinaria. Fore wings with two-forked medial veins, hind wings with 2 oblique <!--PageBreak-->veins. Abdominal tergites with brown or blackish brown spino-pleural and marginal patches, spino-pleural patches on tergites III-V usually fused to form a large dorsal patch. Others similar to apterae.</p></tp:treatment-sec><tp:treatment-sec sec-type="Distribution"><title>Distribution.</title><p>India, Japan, Europe and newly recorded from China (Shaanxi). In Blackman and Eastop (<ext-link xmlns:xlink="http://www.w3.org/1999/xlink" ext-link-type="uri" xlink:href="http://aphidsonworldsplants.info" xlink:type="simple">aphidsonworldsplants.info</ext-link>): India (<italic><tp:taxon-name>Jacksonia campanulata</tp:taxon-name></italic>); in regions with temperate oceanic climates throughout the world, including many oceanic islands (e.g. Iceland, Faroes, Azores, Auckland Is., Macquarie Is., South Georgia) (<italic><tp:taxon-name>Jacksonia papillata</tp:taxon-name></italic>).</p></tp:treatment-sec><tp:treatment-sec sec-type="Host plants"><title>Host plants.</title><p>On various species of <tp:taxon-name>Poaceae</tp:taxon-name> (<italic><tp:taxon-name>Dactylis</tp:taxon-name></italic>, <italic><tp:taxon-name>Deschampsia</tp:taxon-name></italic>, <italic><tp:taxon-name>Festuca</tp:taxon-name></italic>, <italic><tp:taxon-name>Poa</tp:taxon-name></italic>), but also with species described from <italic><tp:taxon-name>Campanula</tp:taxon-name></italic> and an unidentified plant belonging to the <tp:taxon-name>Leguminosae</tp:taxon-name>/<tp:taxon-name>Fabaceae</tp:taxon-name>. Other recorded hosts are likely to be casual occurrences (<xref ref-type="bibr" rid="B1">Blackman and Eastop 2006</xref>).</p></tp:treatment-sec><tp:treatment-sec sec-type="Comments"><title>Comments.</title><p>This genus is related to <italic><tp:taxon-name>Myzus</tp:taxon-name></italic> Passerini, 1860, but apterae can be distinguished from the latter by the peculiarly shaped siphunculi and the very broad antennal tubercles. The genus is also very similar to <italic><tp:taxon-name>Xenosiphonaphis</tp:taxon-name></italic> Takahashi, 1961, in having very broad antennal tubercles and flangeless siphunculi, but in <italic><tp:taxon-name>Xenosiphonaphis</tp:taxon-name></italic>, the inner apex of the antennal tubercles is only slightly converging. The alatae also differ: in <italic><tp:taxon-name>Jacksonia</tp:taxon-name></italic>, the basal halves of the siphunculi are without spinules, transverse wrinkles or grooves while those of <italic><tp:taxon-name>Xenosiphonaphis</tp:taxon-name></italic> have transverse wrinkles or grooves on the basal half.</p></tp:treatment-sec><ref-list><ref id="B13"><mixed-citation xmlns:xlink="http://www.w3.org/1999/xlink" xlink:type="simple"><person-group><name name-style="western"><surname>Theobald</surname><given-names>FV</given-names></name></person-group> (<year>1923</year>) <article-title>A new genus and two new species of aphides from Ross-Shire. Scot. Nat.</article-title><source>,</source><volume>1923</volume>: <fpage>19</fpage>-<lpage>20</lpage>.</mixed-citation></ref><ref id="B3"><mixed-citation xmlns:xlink="http://www.w3.org/1999/xlink" xlink:type="simple"><person-group><name name-style="western"><surname>Eastop</surname><given-names>VF</given-names></name><name name-style="western"><surname>Hille</surname><given-names>Ris Lambers D</given-names></name></person-group> (<year>1976</year>) <source>A survey of the world’s Aphids.</source><publisher-name>Dr. W. Junk b.v., Publishers</publisher-name>, <publisher-loc>The Hague</publisher-loc>, <lpage>573</lpage> pp.</mixed-citation></ref><ref id="B8"><mixed-citation xmlns:xlink="http://www.w3.org/1999/xlink" xlink:type="simple"><person-group><name name-style="western"><surname>Miyazaki</surname><given-names>M</given-names></name></person-group> (<year>1971</year>) <article-title>A revision of the tribe Macrosiphini of Japan (Homoptera, Aphididae, Aphidinae).</article-title><source>Insecta Matsumurana,</source><volume>34</volume> (<issue>1</issue>): <fpage>1</fpage>-<lpage>247</lpage>.</mixed-citation></ref><ref id="B10"><mixed-citation xmlns:xlink="http://www.w3.org/1999/xlink" xlink:type="simple"><person-group><name name-style="western"><surname>Raychaudhuri</surname><given-names>DN</given-names></name></person-group> (<year>1980</year>) <source>Aphids of North-East India and Bhutan.</source><publisher-name>Dr Ira Sarkar for the Zoological Society Press</publisher-name>, <publisher-loc>Calcutta</publisher-loc>, <lpage>520</lpage> pp.</mixed-citation></ref><ref id="B5"><mixed-citation xmlns:xlink="http://www.w3.org/1999/xlink" xlink:type="simple"><person-group><name name-style="western"><surname>Ghosh</surname><given-names>LK</given-names></name></person-group> (<year>1986</year>) <source>A conspectus of Aphididae (Homoptera) of Himachal Pradesh in Northwest Himalaya, India. Zoological survey of India, Technical Monograph, 16. 282 pp.</source></mixed-citation></ref><ref id="B7"><mixed-citation xmlns:xlink="http://www.w3.org/1999/xlink" xlink:type="simple"><person-group><name name-style="western"><surname>Heie</surname><given-names>OE</given-names></name></person-group> (<year>1994</year>) <article-title>The Aphidoidea (Hemiptera) of Fennoscandia and Denmark. V (Family Aphididae: Part 2 of tribe Macrosiphini of subfamily Aphidinae).</article-title><source>Fauna Entomological Scandinavica,</source><volume>28</volume>: <fpage>1</fpage>-<lpage>242</lpage>.</mixed-citation></ref><ref id="B11"><mixed-citation xmlns:xlink="http://www.w3.org/1999/xlink" xlink:type="simple"><person-group><name name-style="western"><surname>Remaudière</surname><given-names>G</given-names></name><name name-style="western"><surname>Remaudière</surname><given-names>M</given-names></name></person-group> (<year>1997</year>) <source>Catalogue des Aphididae du Monde.</source><publisher-name>Institut National de la Recherche Agronomique</publisher-name>, <publisher-loc>Paris</publisher-loc>, <lpage>473</lpage> pp.</mixed-citation></ref><ref id="B1"><mixed-citation xmlns:xlink="http://www.w3.org/1999/xlink" xlink:type="simple"><person-group><name name-style="western"><surname>Blackman</surname><given-names>RL</given-names></name><name name-style="western"><surname>Eastop</surname><given-names>VF</given-names></name></person-group> (<year>2006</year>) <source>Aphids on the World’s Herbaceous Plants and Shrubs.</source><publisher-name>John Wiley &amp; Sons, Ltd., Chichester</publisher-name>, <publisher-loc>England</publisher-loc>, <lpage>1439</lpage> pp.</mixed-citation></ref></ref-list></tp:taxon-treatment>
