# Supplementary material for: First record of the aphid genus Jacksonia Theobald (Hemiptera, Aphididae, Aphidinae) from China, with description of one new species
Source: Zookeys. 2013 Jun 26;(312):79–87. doi: 10.3897/zookeys.312.5506 (PMC3698567; doi:10.3897/zookeys.312.5506)
Supplement: XML Treatment for Jacksonia gibbera [file zookeys.312.5506-treatment2.xml]

<!DOCTYPE tp:taxon-treatment
  PUBLIC "-//TaxonX//DTD Taxonomic Treatment Publishing DTD v0 20100105//EN" "tax-treatment-NSO.dtd">
<tp:taxon-treatment xmlns:tp="http://www.plazi.org/taxpub"><tp:treatment-meta><mixed-citation publication-type="journal"><person-group><name><surname>Li</surname><given-names>Xing-Yi</given-names></name><name><surname>Zhang</surname><given-names>Bin</given-names></name><name><surname>Su</surname><given-names>Xiao-Mei</given-names></name><name><surname>Qiao</surname><given-names>Ge-Xia</given-names></name></person-group><article-title>First record of the aphid genus
                    <italic>Jacksonia</italic> Theobald (Hemiptera, Aphididae, Aphidinae) from China, with description of one new species</article-title><source>Zookeys</source><day>26</day><month>6</month><year>2013</year><volume>2013</volume><issue>312</issue><fpage>79</fpage><lpage>87</lpage><pub-id pub-id-type="doi">10.3897/zookeys.312.5506</pub-id></mixed-citation></tp:treatment-meta><tp:nomenclature><tp:taxon-name>
                        <tp:taxon-name-part taxon-name-part-type="genus">Jacksonia</tp:taxon-name-part>
                        <tp:taxon-name-part taxon-name-part-type="species">gibbera</tp:taxon-name-part>
                        <object-id xmlns:xlink="http://www.w3.org/1999/xlink" xlink:type="simple">urn:lsid:zoobank.org:act:50411893-02D1-4A72-80BB-C97308737D08</object-id>
                        <object-id xmlns:xlink="http://www.w3.org/1999/xlink" xlink:type="simple">http://species-id.net/wiki/Jacksonia_gibbera</object-id>
                    </tp:taxon-name><tp:taxon-authority>Qiao, Li, Zhang &amp; Su</tp:taxon-authority><tp:taxon-status xmlns:xlink="http://www.w3.org/1999/xlink" xlink:type="simple">sp. n.</tp:taxon-status><xref ref-type="fig" rid="F1">Figures 1</xref><xref ref-type="fig" rid="F2">–</xref><xref ref-type="fig" rid="F3">27</xref></tp:nomenclature><tp:treatment-sec sec-type="Locus typicus"><title>Locus typicus.</title><p>China (Shaanxi, altitude 3620 m).</p></tp:treatment-sec><tp:treatment-sec sec-type="Etymology"><title>Etymology.</title><p>The new species is named for the slightly elongated distal half of the siphunculi; “<italic>gibbera</italic>” (Latin) means “gibbous or humpy”.</p></tp:treatment-sec><tp:treatment-sec sec-type="Specimens examined"><title>Specimens examined.</title><p>Holotype: apterous viviparous female, <bold>CHINA:</bold> Shaanxi (Zhouzhi County, Houzhenzi Town, Mount Qinling, altitude 3620 m), 21 Jun. 1999, No. 12309-1-1, on an unidentified plantof <tp:taxon-name>Leguminosae</tp:taxon-name> (<tp:taxon-name>Fabaceae</tp:taxon-name>), coll. T.L. He. <italic>Paratypes</italic>: 2 apterous viviparous females and 4 nymphs, with the same collection data as holotype.</p></tp:treatment-sec><tp:treatment-sec sec-type="Description"><title>Description.</title><p><italic>Apterous viviparous females</italic>: Body oval, 1.42–1.62 mm long, 0.82–0.95 mm wide. Green in life. In mounted specimens, body pale; apical parts of base of antennal segment VI and processus terminalis, apex of rostrum and tarsi brown, other parts pale (<xref ref-type="fig" rid="F2">Fig. 13</xref>).</p><!--PageBreak--><p><!--PageBreak--><italic>Head</italic>: Head scabrous, with dense spinules or warts on dorsum and venter, but warts on dorsal median area of head are sparse (<xref ref-type="fig" rid="F1">Figs 1</xref>, <xref ref-type="fig" rid="F2">14</xref>). Dorsal setae of head very short, blunt or slightly expanded at apex. Head with one pair of frontal setae and two pairs on antennal tubercles, two pairs of dorsal setae between antennae, two pairs of dorsal setae between eyes. Frontal setae approximately as long as dorsal setae of head, 0.005–0.012 mm, 0.2–0.5 of basal diameter of antennal segment III. Antennal tuber<!--PageBreak-->cles well developed, very broad, converging, with dense warts; medial frontal tubercle indistinct (<xref ref-type="fig" rid="F1">Figs 1</xref>, <xref ref-type="fig" rid="F2">14</xref>). Antennae 6-segmented, segments I-V and base of segment VI with distinct warty imbrications (<xref ref-type="fig" rid="F1">Figs 2</xref>, <xref ref-type="fig" rid="F2">15</xref>), processus terminalis with weak imbrications (<xref ref-type="fig" rid="F2">Fig. 16</xref>), segment III slightly constricted at base (<xref ref-type="fig" rid="F1">Figs 2</xref>, <xref ref-type="fig" rid="F2">15</xref>); antenna 0.87–0.88 mm long, 0.54–0.61 times length of body; segment III 0.26–0.27 mm, lengths of segments I-VI: 27-31, 19-22, 100, 46-47, 42-46, 32-38+52-61, respectively; processus terminalis 1.60–1.77 times base of segment. Antennal setae short and blunt, segments I-VI each with 3, 1, 6-7, 4, 4, 2+3 setae, respectively, apex of processus terminalis with three short setae; length of setae on segment III 0.005–0.007 mm, 0.22–0.30 times as long as basal diameter of the segment. Primary rhinaria not ciliated, secondary rhinaria absent (<xref ref-type="fig" rid="F1">Fig. 2</xref>). Rostrum (<xref ref-type="fig" rid="F1">Figs 3</xref>, <xref ref-type="fig" rid="F2">18</xref>) reaching between mid- and hind coxae, ultimate rostral segment wedge-shaped, 0.11–0.12 mm long, 2.15–2.53 times as long as its <!--PageBreak-->basal width, 1.30–1.44 times as long as second hind tarsal segment, with three pairs of primary setae and two or three accessory setae.</p><p><italic>Thorax</italic>: Dorsum of thorax with wrinkles, more distinct toward marginal area of body; pronotum with one pair of spinal and one pair pleural setae, respectively, marginal setae indistinct; metanotum with one pair of spinal, two pairs of pleural and one pair of marginal setae, respectively. Mesosternal furca with a short stem (<xref ref-type="fig" rid="F1">Figs 4</xref>, <xref ref-type="fig" rid="F2">17</xref>). Spiracles small, reniform-shaped, closed; distance between 6<sup>th</sup> and 7<sup>th</sup> spiracles much less than that between 5<sup>th</sup> and 6<sup>th</sup>. Legs: distal 2/3–4/5 part of femora with distinct warty imbrications (<xref ref-type="fig" rid="F1">Figs 5–7</xref>, <xref ref-type="fig" rid="F3">21–23</xref>), outer of basal part of tibia with warts (<xref ref-type="fig" rid="F1">Figs 8</xref>, <xref ref-type="fig" rid="F3">24</xref>), others smooth. Hind femur 0.35–0.38 mm long, 1.28–1.46 times antennal segment III; hind tibia 0.55–0.61 mm long, 0.35–0.42 times length of body; setae on hind tibia long, thick and pointed, 0.025–0.030 mm long, 0.77–1.00 times as long as middle width of the segment. First tarsal chaetotaxy: 3, 3, 3. Second hind tarsal segment 0.08 mm long.</p><fig id="F1" position="float" orientation="portrait"><label>Figures 1–12.</label><caption><p><italic><tp:taxon-name>Jacksonia gibbera</tp:taxon-name></italic> Qiao, Li, Zhang &amp; Su, sp. n. Apterous viviparous female: <bold>1</bold> dorsal (left) and ventral (right) views of head <bold>2</bold> antenna <bold>3</bold> ultimate rostral segment <bold>4</bold> mesosternal furca <bold>5</bold> fore femur <bold>6</bold> mid-femur <bold>7</bold> hind femur <bold>8</bold> hind tibia <bold>9</bold> siphunculus <bold>10</bold> cauda <bold>11</bold> anal plate <bold>12</bold> genital plate.</p></caption><graphic xmlns:xlink="http://www.w3.org/1999/xlink" xlink:href="ZooKeys-312-079-g001.jpg" position="float" orientation="portrait" xlink:type="simple"/></fig><fig id="F2" position="float" orientation="portrait"><label>Figures 13–20.</label><caption><p><italic><tp:taxon-name>Jacksonia gibbera</tp:taxon-name></italic> Qiao, Li, Zhang &amp; Su, sp. n. Apterous viviparous female: <bold>13</bold> whole body <bold>14</bold> ventral view of head, antennal tubercles and antennal segments I-II <bold>15</bold> antenna <bold>16</bold> antennal segment VI <bold>17</bold> mesosternal furca <bold>18</bold> ultimate rostral segment <bold>19</bold> detail of abdominal cuticle <bold>20</bold> siphunculus.</p></caption><graphic xmlns:xlink="http://www.w3.org/1999/xlink" xlink:href="ZooKeys-312-079-g002.jpg" position="float" orientation="portrait" xlink:type="simple"/></fig><p><italic>Abdomen</italic>: Abdominal tergites I-VI with wrinkles, more distinct toward marginal area of body (<xref ref-type="fig" rid="F2">Fig. 19</xref>); posterior area of siphunculi with distinct spinules, tergites VII-VIII with sparsely spinulose transverse stripes; venter with spinulose transverse stripes. Dorsal setae of body very short, blunt or slightly capitate at apex, ventral setae short and acute. Abdominal tergites I-VII each with one pair of spinal setae, tergites I, V-VII each with one pair of marginal setae, tergites II-III each with two pairs of marginal setae, tergite IV with three pairs of marginal setae; tergite VIII with two dorsal setae. Length of marginal setae on tergite I about as long as dorsal setae on tergite VIII, 0.005 mm, 0.2 of basal diameter of antennal segment III. Siphunculi cylindrical (<xref ref-type="fig" rid="F1">Figs 9</xref>, <xref ref-type="fig" rid="F2">20</xref>), constricted in middle, inner side of distal half slightly elongated; with dense imbrications, flangeless, ends of siphunculi truncated, with pore in central area; 0.20–0.21 mm long, 0.13–0.14 times as long as body, 3.42–4.32 times as long as its basal width, 2.2–2.3 times cauda. Cauda tongue-shaped, blunt at apex (<xref ref-type="fig" rid="F1">Figs 10</xref>, <xref ref-type="fig" rid="F3">25</xref>), 0.09–0.094 mm long, 0.075–0.088 mm wide, with 4–5 setae. Anal plate semi-circular (<xref ref-type="fig" rid="F1">Fig. 11</xref>), with 10 setae. Genital plate broadly circular (<xref ref-type="fig" rid="F1">Figs 12</xref>, <xref ref-type="fig" rid="F3">26</xref>), with 10–14 posterior setae and two anterior setae.</p><p>Hind tibiae in immatures (third instar) without spinules, smooth (<xref ref-type="fig" rid="F3">Fig. 27</xref>).</p><fig id="F3" position="float" orientation="portrait"><label>Figures 21–27.</label><caption><p><italic><tp:taxon-name>Jacksonia gibbera</tp:taxon-name></italic> Qiao, Li, Zhang &amp; Su, sp. n. Apterous viviparous female: <bold>21</bold> hind femur <bold>22</bold> mid-femur <bold>23</bold> hind femur <bold>24</bold> hind tibia <bold>25</bold> cauda <bold>26</bold> genital plate <bold>27</bold> 3th instar nymph.</p></caption><graphic xmlns:xlink="http://www.w3.org/1999/xlink" xlink:href="ZooKeys-312-079-g003.jpg" position="float" orientation="portrait" xlink:type="simple"/></fig></tp:treatment-sec><tp:treatment-sec sec-type="Host plant"><title>Host plant.</title><p>An unidentified plantbelonging to the <tp:taxon-name>Leguminosae</tp:taxon-name>/<tp:taxon-name>Fabaceae</tp:taxon-name>. It colonises the undersides of the leaves of the host plant.</p></tp:treatment-sec><tp:treatment-sec sec-type="Taxonomic notes"><title>Taxonomic notes.</title><p>The new species is similar to the type species <italic><tp:taxon-name>Jacksonia papillata</tp:taxon-name></italic> Theobald, but apterae differ from this and <italic><tp:taxon-name>Jacksonia campanulata</tp:taxon-name></italic> by the characters given in the key below. The fourth species, <italic><tp:taxon-name>Jacksonia sikkimensis</tp:taxon-name></italic> Ghosh, Basu &amp; Raychaudhuri, is known only from alate viviparous females.</p><sec sec-type="Key to species of Jacksonia (apterous viviparous females)"><title>Key to species of <italic><tp:taxon-name>Jacksonia</tp:taxon-name></italic> (apterous viviparous females)</title><p>&lt;br/&gt;</p><table-wrap content-type="key" position="anchor" orientation="portrait"><table><tbody><tr><td rowspan="1" colspan="1">1</td><td rowspan="1" colspan="1">Antennae shorter than 0.6 times body length; siphunculi constricted in middle, with distinct sculpture or spinules; abdominal tergites with wrinkles, polygonal reticulations absent</td><td rowspan="1" colspan="1">2</td></tr><tr><td rowspan="1" colspan="1"><!--PageBreak-->–</td><td rowspan="1" colspan="1">Antennae approximately 0.8 times body length; siphunculi subcylindrical without any medial constriction, smooth without sculptures or spinules; abdominal tergites with distinct polygonal reticulations (based on <xref ref-type="bibr" rid="B2">Chakrabarti and Raychaudhuri 1978</xref>: 97)</td><td rowspan="1" colspan="1"><italic><tp:taxon-name>Jacksonia campanulata</tp:taxon-name></italic> Chakrabarti &amp; Raychaudhuri</td></tr><tr><td rowspan="1" colspan="1">2</td><td rowspan="1" colspan="1">Siphunculi 1.5–1.8 times cauda, scaly, with a rather small terminal, slightly oblique aperture (turned inwards); dorsum of head with dense warts uniformly distributed; primary rhinaria ciliated; only intersegmental abdominal areas with wrinkles; first tarsal chaetotaxy 3, 3, 2 (based on <xref ref-type="bibr" rid="B5">Ghosh 1986</xref>: 92–93; <xref ref-type="bibr" rid="B7">Heie 1994</xref>: 43–44)</td><td rowspan="1" colspan="1"><italic><tp:taxon-name>Jacksonia papillata</tp:taxon-name></italic> Theobald</td></tr><tr><td rowspan="1" colspan="1">–</td><td rowspan="1" colspan="1">Siphunculi about 2.2-2.3 times cauda, with imbrications, slightly expanded on inner side of distal half, with a terminal, central aperture; dorsal median area of head with few warts; primary rhinaria not ciliated; whole abdominal tergites with wrinkles; first tarsal chaetotaxy 3, 3, 3</td><td rowspan="1" colspan="1"><italic><tp:taxon-name>Jacksonia gibbera</tp:taxon-name></italic> Qiao, Li, Zhang &amp; Su, sp.n.</td></tr></tbody></table></table-wrap></sec></tp:treatment-sec><ref-list><ref id="B2"><mixed-citation xmlns:xlink="http://www.w3.org/1999/xlink" xlink:type="simple"><person-group><name name-style="western"><surname>Chakrabarti</surname><given-names>S</given-names></name><name name-style="western"><surname>Raychaudhuri</surname><given-names>DN</given-names></name></person-group> (<year>1978</year>) <article-title>. New and little known aphids (Homoptera: Aphididae) of Kumaon Himalaya, India.</article-title><source>Entomon,</source><volume>3</volume> (<issue>1</issue>): <fpage>95</fpage>-<lpage>103</lpage>.</mixed-citation></ref><ref id="B5"><mixed-citation xmlns:xlink="http://www.w3.org/1999/xlink" xlink:type="simple"><person-group><name name-style="western"><surname>Ghosh</surname><given-names>LK</given-names></name></person-group> (<year>1986</year>) <source>A conspectus of Aphididae (Homoptera) of Himachal Pradesh in Northwest Himalaya, India. Zoological survey of India, Technical Monograph, 16. 282 pp.</source></mixed-citation></ref><ref id="B7"><mixed-citation xmlns:xlink="http://www.w3.org/1999/xlink" xlink:type="simple"><person-group><name name-style="western"><surname>Heie</surname><given-names>OE</given-names></name></person-group> (<year>1994</year>) <article-title>The Aphidoidea (Hemiptera) of Fennoscandia and Denmark. V (Family Aphididae: Part 2 of tribe Macrosiphini of subfamily Aphidinae).</article-title><source>Fauna Entomological Scandinavica,</source><volume>28</volume>: <fpage>1</fpage>-<lpage>242</lpage>.</mixed-citation></ref></ref-list></tp:taxon-treatment>
